# Supplementary material for: Age-dependent associations between telomere length and environmental conditions in roe deer
Source: Biol Lett. 2017 Sep 27;13(9):20170434. doi: 10.1098/rsbl.2017.0434 (PMC5627176; doi:10.1098/rsbl.2017.0434)
Supplement: Data [file rsbl20170434supp2.csv]

Population	Sex	Age	BodyMass	RTL
CH	F	1	11.75	0.968687658
CH	F	1	12.25	1.148874926
CH	F	1	11.75	0.872801516
CH	F	1	11.65	1.177923509
CH	F	1	8.7	0.817461834
CH	F	1	12.75	0.99426689
CH	F	1	14.7	0.900672461
CH	F	1	13.55	1.558608453
CH	M	1	17.85	0.885761348
CH	M	1	15.55	1.355828326
CH	M	1	13.35	1.32357488
CH	M	1	13.4	1.273265649
CH	M	1	9.55	1.025537125
CH	M	1	10.9	1.086778191
CH	M	1	9.8	0.960686072
CH	M	1	9.25	1.024388072
CH	M	1	15.35	0.818502923
CH	M	1	13.55	0.939952434
CH	F	2	20.1	1.275212346
CH	F	2	17.3	1.083396145
CH	F	2	15.9	1.045965326
CH	F	2	20.25	1.242601425
CH	F	2	17.3	1.109170628
CH	M	2	20	0.874463425
CH	M	2	22.05	1.220194516
CH	M	2	23.05	1.259640996
CH	M	2	19.1	0.945225414
CH	M	2	19.1	1.082790491
CH	F	3	18.6	0.984400498
CH	F	3	20.35	0.939422485
CH	M	3	20.95	0.909274392
CH	M	3	18.7	1.175839179
CH	F	4	15.85	1.047006319
CH	F	4	23.65	1.096243971
CH	F	4	20.85	1.206622799
CH	M	4	22.7	0.901717587
CH	M	4	20.1	0.88980606
CH	M	4	24.65	0.834724791
CH	M	4	24.95	1.237002917
CH	F	5	22.6	1.136496724
CH	F	5	21.3	0.993646268
CH	M	5	22.2	1.023053767
CH	M	5	23.75	0.853188963
CH	M	5	21.9	0.708932562
CH	M	5	22.35	0.921472296
CH	F	6	18.15	0.858521416
CH	F	6	19.55	0.705780059
CH	M	6	20.95	0.827846286
CH	M	6	23.35	0.749144536
CH	F	7	18.8	0.821694159
CH	M	7	20	1.304830016
CH	F	8	22.4	1.218485677
CH	F	8	22.3	0.951450246
CH	F	8	20.85	1.081523879
CH	F	8	25.65	0.970080195
CH	F	8	21.35	0.969661959
CH	F	8	21.45	1.219824063
CH	M	8	21.7	0.764878413
CH	F	9	23.4	1.179386402
CH	F	10	18.7	1.024227446
CH	F	10	20.1	0.817059921
CH	F	10	19.8	1.204083647
CH	F	10	21.3	1.15974622
CH	F	11	22.95	0.832344773
CH	M	11	20.25	1.126584634
CH	F	13	19.55	0.765819515
TF	F	1	17.3	0.926104923
TF	F	1	15.8	0.790316566
TF	F	1	12.2	1.087034294
TF	F	1	16.3	1.000401716
TF	F	1	15.3	1.033978391
TF	F	1	13.6	1.096320795
TF	F	1	19.7	1.063718015
TF	F	1	15.8	0.927036947
TF	F	1	15.7	1.043235481
TF	F	1	16.2	1.256272207
TF	F	1	15.3	1.36292964
TF	M	1	18.3	0.978202195
TF	M	1	14.4	0.97305633
TF	M	1	19.2	1.25361865
TF	M	1	18.3	1.104498404
TF	M	1	16.8	1.2379822
TF	M	1	16.1	0.889078574
TF	M	1	13.8	1.272943409
TF	M	1	17.6	0.866968617
TF	M	1	16.8	1.017277116
TF	M	1	17.5	1.334683128
TF	M	1	18.1	1.004538245
TF	M	1	17	1.010392303
TF	M	1	15.2	1.191174565
TF	M	1	15.9	0.918775412
TF	M	1	16.2	1.208410173
TF	M	1	16.6	1.362338835
TF	M	1	21.5	1.128427348
TF	M	1	17.1	1.043616677
TF	F	2	23	0.998899256
TF	F	2	24	1.158821456
TF	F	2	18.3	1.326156264
TF	F	2	24.5	1.214687275
TF	F	2	24.9	1.124047115
TF	F	2	18.9	1.093416051
TF	M	2	27.1	1.300824955
TF	M	2	22.9	0.970948787
TF	M	2	23.8	0.767170238
TF	M	2	24.1	1.296778205
TF	M	2	15.8	1.070577338
TF	F	3	22.3	1.304162432
TF	M	3	25.8	1.015919788
TF	M	3	23.9	0.767155609
TF	F	4	22	0.983965815
TF	F	4	22.8	0.951027985
TF	M	4	28.8	1.179311486
TF	M	5	27.1	0.986838957
TF	M	5	25.9	1.218927647
TF	M	5	29	1.196413735
TF	F	6	26.5	0.994866213
TF	F	6	26.5	0.827593492
TF	F	6	19.3	1.136420933
TF	M	6	26.7	1.016331198
TF	M	6	25.7	1.118932569
TF	M	6	23.4	1.536231653
TF	M	6	24.8	0.925090772
TF	F	7	23.6	0.892228568
TF	F	7	23.9	1.064894733
TF	F	7	25.1	1.060896751
TF	M	7	26	1.177932506
TF	M	7	27.4	1.045812922
TF	F	8	24	1.257598044
TF	F	8	22.1	1.20841097
TF	F	8	21.8	1.398376139
TF	M	8	19.8	1.24529289
TF	F	9	22.2	0.983436407
TF	F	9	24.6	1.239665168
TF	F	9	25.8	1.595318577
TF	M	9	24.6	1.249563965
TF	M	9	27	1.108426589
TF	F	11	23.4	1.243616353
TF	M	12	23.8	1.20283742
TF	F	13	24.5	1.145970782
